# Supplementary material for: HR-SEM and FT-IR dataset for green corrosion inhibition activity of 4-{[4-(pyridin-2-yl)piperazin-1-yl]methyl}aniline at CO2 atmosphere
Source: Data Brief. 2021 Oct 18;39:107492. doi: 10.1016/j.dib.2021.107492 (PMC8554451; doi:10.1016/j.dib.2021.107492)
Supplement: Supplementary file 2 [file mmc2.xlsx]

## Sheet: Table S1
	Supplementary Material
HR-SEM and FT-IR dataset of the Novel Green corrosion inhibition activity of 4-{[4-(pyridin-2-yl)piperazin-1-yl]methyl}aniline at CO2 atmosphere
Raman Govindhana* , Srinivasan Anbalaganb, and Meenakshisundaram Ravishankarc
a Department of Chemistry, Sri Moogambigai Arts & Science College (women), affiliated to University, Dharmapuri 636 805, Tamilnadu, India.
b Department of Chemistry, Laxminarayana College of Arts & Science (women), affiliated to University, Dharmapuri 636 705, Tamilnadu, India.
cDepartment of Chemistry, Rajah Serfoji Government College (Autonomus), Thanjavur 613 005, Tamilnadu, India.
Table S1. FT-IR spectral data of PPMA interaction with MS.
Wave number (Cm-1)	Intensity (%)
4000	99.5679
3999	99.4948
3998	99.451
3997	99.4379
3996	99.4534
3995	99.4884
3994	99.5321
3993	99.5798
3992	99.6273
3991	99.666
3990	99.6893
3989	99.7015
3988	99.7107
3987	99.7183
3986	99.7223
3985	99.7232
3984	99.723
3983	99.7208
3982	99.716
3981	99.712
3980	99.7104
3979	99.7077
3978	99.7014
3977	99.6952
3976	99.6927
3975	99.6899
3974	99.6824
3973	99.6738
3972	99.6696
3971	99.669
3970	99.6671
3967	99.6691
3966	99.6681
3965	99.6628
3964	99.6562
3963	99.6492
3962	99.6421
3961	99.6375
3960	99.6366
3959	99.6352
3958	99.6286
3957	99.6206
3956	99.6173
3955	99.618
3954	99.6189
3953	99.6191
3952	99.6205
3951	99.6214
3950	99.6215
3949	99.6242
3948	99.63
3947	99.6342
3946	99.6352
3945	99.6368
3944	99.6401
3943	99.6411
3942	99.6402
3941	99.6453
3940	99.6595
3939	99.6748
3938	99.6807
3937	99.6785
3936	99.6753
3935	99.6738
3934	99.6735
3933	99.6751
3932	99.6806
3931	99.6857
3930	99.6841
3929	99.6774
3928	99.6716
3927	99.6726
3926	99.6766
3925	99.6745
3924	99.6668
3923	99.6619
3922	99.6641
3921	99.6707
3920	99.6779
3919	99.6857
3918	99.6922
3917	99.693
3916	99.6872
3915	99.6792
3914	99.6741
3913	99.6736
3910	99.6727
3909	99.6668
3908	99.6601
3907	99.6506
3906	99.6369
3905	99.6181
3904	99.598
3903	99.5811
3902	99.5699
3901	99.5645
3900	99.5593
3899	99.5457
3898	99.5253
3897	99.504
3896	99.4847
3895	99.4683
3894	99.4542
3893	99.449
3892	99.4515
3891	99.4513
3890	99.4407
3889	99.4317
3888	99.4341
3887	99.4442
3886	99.4522
3885	99.4488
3884	99.4445
3883	99.4532
3882	99.4678
3881	99.4789
3880	99.4813
3879	99.4791
3878	99.4817
3877	99.4909
3876	99.5021
3875	99.5093
3874	99.5068
3873	99.5
3872	99.5002
3871	99.5068
3870	99.5091
3869	99.5022
3868	99.4967
3867	99.4997
3866	99.5047
3865	99.5051
3864	99.5031
3863	99.5025
3862	99.5022
3861	99.5027
3860	99.5025
3859	99.5009
3858	99.4975
3857	99.4935
3856	99.4921
3853	99.5018
3852	99.4994
3851	99.4999
3850	99.5024
3849	99.5043
3848	99.5054
3847	99.5062
3846	99.5066
3845	99.507
3844	99.5076
3843	99.5074
3842	99.5065
3841	99.5062
3840	99.5066
3839	99.5065
3838	99.5055
3837	99.504
3836	99.5029
3835	99.5021
3834	99.502
3833	99.5031
3832	99.5038
3831	99.5023
3830	99.4994
3829	99.4972
3828	99.4962
3827	99.4946
3826	99.4903
3825	99.4854
3824	99.4819
3823	99.4799
3822	99.4781
3821	99.4747
3820	99.4694
3819	99.4658
3818	99.4649
3817	99.4648
3816	99.4636
3815	99.4599
3814	99.4569
3813	99.4565
3812	99.4564
3811	99.4545
3810	99.4514
3809	99.4492
3808	99.4485
3807	99.4468
3806	99.4425
3805	99.4388
3804	99.4375
3803	99.4376
3802	99.4366
3801	99.4328
3800	99.4292
3799	99.4296
3796	99.4352
3795	99.4344
3794	99.4341
3793	99.4348
3792	99.4357
3791	99.4359
3790	99.4357
3789	99.4358
3788	99.4361
3787	99.436
3786	99.4354
3785	99.4351
3784	99.4351
3783	99.4358
3782	99.4374
3781	99.4399
3780	99.4416
3779	99.4404
3778	99.4375
3777	99.438
3776	99.4423
3775	99.4455
3774	99.4449
3773	99.4439
3772	99.4457
3771	99.4478
3770	99.4473
3769	99.4471
3768	99.4505
3767	99.456
3766	99.4608
3765	99.4614
3764	99.4581
3763	99.4555
3762	99.457
3761	99.4604
3760	99.4593
3759	99.4542
3758	99.4473
3757	99.441
3756	99.4363
3755	99.4316
3754	99.4269
3753	99.4228
3752	99.42
3751	99.4191
3750	99.4173
3749	99.4119
3748	99.4054
3747	99.4025
3746	99.4059
3745	99.4141
3744	99.4147
3743	99.4057
3742	99.4092
3739	99.4288
3738	99.4271
3737	99.4305
3736	99.4397
3735	99.447
3734	99.4563
3733	99.4709
3732	99.4839
3731	99.4871
3730	99.4818
3729	99.4807
3728	99.4885
3727	99.4949
3726	99.4929
3725	99.4914
3724	99.5008
3723	99.5098
3722	99.5083
3721	99.5016
3720	99.4979
3719	99.5026
3718	99.5046
3717	99.4977
3716	99.4866
3715	99.475
3714	99.4628
3713	99.4535
3712	99.4525
3711	99.4539
3710	99.4532
3709	99.4563
3708	99.4652
3707	99.4686
3706	99.4626
3705	99.4563
3704	99.4578
3703	99.4648
3702	99.4692
3701	99.4691
3700	99.466
3699	99.463
3698	99.4595
3697	99.4546
3696	99.4483
3695	99.4432
3694	99.4351
3693	99.4221
3692	99.4051
3691	99.38
3690	99.3451
3689	99.3044
3688	99.2649
3687	99.2262
3686	99.1927
3685	99.1649
3682	99.0397
3681	98.9871
3680	98.9337
3679	98.8764
3678	98.8283
3677	98.8007
3676	98.7865
3675	98.763
3674	98.7333
3673	98.7243
3672	98.7309
3671	98.7344
3670	98.7226
3669	98.6996
3668	98.6843
3667	98.6745
3666	98.6559
3665	98.6278
3664	98.597
3663	98.5688
3662	98.5389
3661	98.5021
3660	98.4615
3659	98.4196
3658	98.3798
3657	98.3385
3656	98.2901
3655	98.2337
3654	98.1767
3653	98.1212
3652	98.0634
3651	98.0017
3650	97.9367
3649	97.8744
3648	97.822
3647	97.7795
3646	97.7445
3645	97.7146
3644	97.6865
3643	97.6594
3642	97.63
3641	97.5986
3640	97.5674
3639	97.5327
3638	97.4898
3637	97.441
3636	97.3955
3635	97.3523
3634	97.3026
3633	97.2443
3632	97.1863
3631	97.1343
3630	97.0866
3629	97.0329
3628	96.9676
3625	96.8098
3624	96.7532
3623	96.6935
3622	96.6376
3621	96.5882
3620	96.5426
3619	96.4937
3618	96.4387
3617	96.3854
3616	96.3414
3615	96.3013
3614	96.2547
3613	96.202
3612	96.1522
3611	96.1087
3610	96.0688
3609	96.0268
3608	95.9815
3607	95.9328
3606	95.8818
3605	95.833
3604	95.7872
3603	95.7409
3602	95.6899
3601	95.6351
3600	95.5811
3599	95.5304
3598	95.4798
3597	95.4274
3596	95.379
3595	95.3319
3594	95.2796
3593	95.2235
3592	95.1681
3591	95.1126
3590	95.0563
3589	94.9991
3588	94.9433
3587	94.8853
3586	94.8257
3585	94.7699
3584	94.7163
3583	94.659
3582	94.5949
3581	94.5296
3580	94.4684
3579	94.4098
3578	94.3491
3577	94.2874
3576	94.2284
3575	94.1687
3574	94.101
3573	94.0258
3572	93.9482
3571	93.8695
3568	93.6339
3567	93.5544
3566	93.4718
3565	93.3914
3564	93.3161
3563	93.2413
3562	93.1637
3561	93.0874
3560	93.0156
3559	92.9447
3558	92.8698
3557	92.7934
3556	92.7208
3555	92.6513
3554	92.5787
3553	92.5009
3552	92.4218
3551	92.3436
3550	92.2667
3549	92.1923
3548	92.1217
3547	92.0519
3546	91.978
3545	91.9006
3544	91.8268
3543	91.7598
3542	91.6973
3541	91.6382
3540	91.5827
3539	91.5282
3538	91.47
3537	91.4086
3536	91.3504
3535	91.2991
3534	91.2526
3533	91.2069
3532	91.1594
3531	91.1077
3530	91.0513
3529	90.9947
3528	90.943
3527	90.8956
3526	90.8481
3525	90.7987
3524	90.7494
3523	90.7012
3522	90.6543
3521	90.6105
3520	90.5713
3519	90.5326
3518	90.4887
3517	90.4387
3516	90.3856
3515	90.3294
3514	90.27
3511	90.1093
3510	90.0556
3509	89.9991
3508	89.9445
3507	89.8914
3506	89.8353
3505	89.7736
3504	89.7067
3503	89.6349
3502	89.5613
3501	89.4926
3500	89.4317
3499	89.371
3498	89.3008
3497	89.2216
3496	89.1411
3495	89.0629
3494	88.9845
3493	88.9045
3492	88.8235
3491	88.7379
3490	88.6446
3489	88.5462
3488	88.4473
3487	88.3472
3486	88.2417
3485	88.1316
3484	88.0201
3483	87.9056
3482	87.7841
3481	87.6555
3480	87.5232
3479	87.3868
3478	87.2447
3477	87.099
3476	86.9524
3475	86.8018
3474	86.6417
3473	86.4709
3472	86.2912
3471	86.1006
3470	85.8959
3469	85.68
3468	85.4589
3467	85.2345
3466	85.0056
3465	84.7722
3464	84.5317
3463	84.2739
3462	83.9903
3461	83.6828
3460	83.3576
3459	83.0142
3458	82.6453
3457	82.2488
3454	80.8944
3453	80.3723
3452	79.8095
3451	79.2036
3450	78.551
3449	77.8503
3448	77.1004
3447	76.3019
3446	75.4615
3445	74.5904
3444	73.6963
3443	72.7793
3442	71.8413
3441	70.8936
3440	69.9499
3439	69.0165
3438	68.0972
3437	67.2028
3436	66.3495
3435	65.5522
3434	64.8222
3433	64.1698
3432	63.5993
3431	63.1041
3430	62.6777
3429	62.3206
3428	62.0376
3427	61.8265
3426	61.6771
3425	61.5838
3424	61.5451
3423	61.5589
3422	61.6255
3421	61.7501
3420	61.9406
3419	62.197
3418	62.5152
3417	62.8966
3416	63.3427
3415	63.8502
3414	64.4119
3413	65.0252
3412	65.6897
3411	66.3952
3410	67.1265
3409	67.8741
3408	68.6332
3407	69.3952
3406	70.1464
3405	70.8781
3404	71.5853
3403	72.2603
3402	72.895
3401	73.492
3400	74.0624
3397	75.6226
3396	76.0706
3395	76.4741
3394	76.8322
3393	77.1503
3392	77.4354
3391	77.6907
3390	77.9159
3389	78.1116
3388	78.2783
3387	78.4103
3386	78.5023
3385	78.5553
3384	78.5706
3383	78.5443
3382	78.4692
3381	78.3451
3380	78.1751
3379	77.9544
3378	77.6737
3377	77.3269
3376	76.9131
3375	76.4284
3374	75.8634
3373	75.2119
3372	74.4684
3371	73.6279
3370	72.6911
3369	71.6699
3368	70.5863
3367	69.4599
3366	68.3084
3365	67.1539
3364	66.0186
3363	64.9145
3362	63.8473
3361	62.8282
3360	61.8749
3359	61.0008
3358	60.207
3357	59.4892
3356	58.8412
3355	58.2502
3354	57.7008
3353	57.1798
3352	56.6804
3351	56.2002
3350	55.7433
3349	55.3271
3348	54.9733
3347	54.6985
3346	54.5186
3345	54.4533
3344	54.5266
3343	54.7518
3340	56.3521
3339	57.1684
3338	58.0941
3337	59.1093
3336	60.1935
3335	61.3141
3334	62.4391
3333	63.551
3332	64.6434
3331	65.7068
3330	66.7287
3329	67.7039
3328	68.634
3327	69.5192
3326	70.3567
3325	71.1493
3324	71.9023
3323	72.6153
3322	73.2865
3321	73.9199
3320	74.5236
3319	75.0997
3318	75.645
3317	76.1596
3316	76.6464
3315	77.1061
3314	77.5391
3313	77.9496
3312	78.3433
3311	78.7201
3310	79.0781
3309	79.4195
3308	79.7474
3307	80.0595
3306	80.3521
3305	80.6274
3304	80.8909
3303	81.1439
3302	81.3847
3301	81.6136
3300	81.832
3299	82.0396
3298	82.2367
3297	82.4271
3296	82.6119
3295	82.786
3294	82.9449
3293	83.0913
3292	83.2295
3291	83.3585
3290	83.4771
3289	83.59
3288	83.7019
3287	83.8095
3286	83.907
3283	84.1538
3282	84.222
3281	84.2838
3280	84.3408
3279	84.3907
3278	84.4312
3277	84.4659
3276	84.4973
3275	84.5209
3274	84.5328
3273	84.5378
3272	84.5413
3271	84.5384
3270	84.5214
3269	84.4918
3268	84.4575
3267	84.4205
3266	84.3776
3265	84.329
3264	84.279
3263	84.2278
3262	84.173
3261	84.116
3260	84.0598
3259	84.0024
3258	83.939
3257	83.8688
3256	83.7925
3255	83.7057
3254	83.6041
3253	83.4907
3252	83.3731
3251	83.2534
3250	83.1302
3249	83.0066
3248	82.8869
3247	82.7687
3246	82.6456
3245	82.5176
3244	82.3917
3243	82.2731
3242	82.164
3241	82.0677
3240	81.9877
3239	81.9223
3238	81.867
3237	81.8229
3236	81.7933
3235	81.7766
3234	81.7659
3233	81.7559
3232	81.7452
3231	81.7332
3230	81.7225
3229	81.7202
3226	81.8
3225	81.8542
3224	81.9256
3223	82.0136
3222	82.1163
3221	82.2341
3220	82.3666
3219	82.5074
3218	82.6511
3217	82.7999
3216	82.9573
3215	83.1203
3214	83.2838
3213	83.4483
3212	83.617
3211	83.7883
3210	83.9588
3209	84.1298
3208	84.3031
3207	84.475
3206	84.6399
3205	84.7976
3204	84.9503
3203	85.0962
3202	85.2308
3201	85.3543
3200	85.4697
3199	85.5773
3198	85.677
3197	85.7723
3196	85.8668
3195	85.9604
3194	86.054
3193	86.1532
3192	86.2636
3191	86.3841
3190	86.5114
3189	86.6463
3188	86.7894
3187	86.9366
3186	87.0831
3185	87.2295
3184	87.377
3183	87.5215
3182	87.6572
3181	87.7824
3180	87.8965
3179	87.9945
3178	88.0728
3177	88.1342
3176	88.1832
3175	88.2175
3174	88.2313
3173	88.2228
3172	88.1923
3169	87.9256
3168	87.7668
3167	87.5656
3166	87.3143
3165	87.0093
3164	86.6453
3163	86.2133
3162	85.7054
3161	85.1226
3160	84.4751
3159	83.7736
3158	83.0319
3157	82.2707
3156	81.5145
3155	80.7853
3154	80.1021
3153	79.4833
3152	78.9465
3151	78.5095
3150	78.1908
3149	78.0091
3148	77.9681
3147	78.0436
3146	78.1921
3145	78.3642
3144	78.5147
3143	78.6073
3142	78.6215
3141	78.5541
3140	78.4065
3139	78.1707
3138	77.8336
3137	77.3917
3136	76.8556
3135	76.2528
3134	75.6322
3133	75.0639
3132	74.6195
3131	74.3455
3130	74.2476
3129	74.2908
3128	74.3999
3127	74.4668
3126	74.3732
3125	74.024
3124	73.3666
3123	72.4066
3122	71.2273
3121	69.9913
3120	68.9015
3119	68.1409
3118	67.8293
3117	68.0003
3116	68.6083
3115	69.5454
3112	73.1555
3111	74.3567
3110	75.4789
3109	76.504
3108	77.4259
3107	78.2435
3106	78.9636
3105	79.6045
3104	80.1906
3103	80.7393
3102	81.2628
3101	81.7709
3100	82.2685
3099	82.7526
3098	83.2178
3097	83.6635
3096	84.0901
3095	84.4922
3094	84.865
3093	85.209
3092	85.5276
3091	85.8193
3090	86.0799
3089	86.3099
3088	86.5118
3087	86.6864
3086	86.8351
3085	86.9622
3084	87.0708
3083	87.1571
3082	87.2161
3081	87.2484
3080	87.2552
3079	87.2331
3078	87.1773
3077	87.0892
3076	86.9746
3075	86.8392
3074	86.6909
3073	86.5429
3072	86.4071
3071	86.288
3070	86.1861
3069	86.1042
3068	86.0429
3067	85.996
3066	85.9564
3065	85.9232
3064	85.8968
3063	85.8718
3062	85.8411
3061	85.8034
3060	85.7601
3059	85.7079
3058	85.6399
3055	85.3435
3054	85.2347
3053	85.1422
3052	85.0797
3051	85.0503
3050	85.05
3049	85.0743
3048	85.117
3047	85.1648
3046	85.2002
3045	85.2078
3044	85.1767
3043	85.0994
3042	84.9747
3041	84.8135
3040	84.6364
3039	84.4679
3038	84.3337
3037	84.2585
3036	84.2569
3035	84.3281
3034	84.4596
3033	84.6362
3032	84.8426
3031	85.0602
3030	85.268
3029	85.4472
3028	85.5794
3027	85.6405
3026	85.6036
3025	85.4465
3024	85.1573
3023	84.742
3022	84.2348
3021	83.7042
3020	83.2408
3019	82.93
3018	82.8251
3017	82.9342
3016	83.2154
3015	83.5909
3014	83.9754
3013	84.2991
3012	84.5157
3011	84.6025
3010	84.5641
3009	84.4357
3008	84.2743
3007	84.1433
3006	84.1008
3005	84.1908
3004	84.4316
3003	84.8082
3002	85.2833
3001	85.8116
2998	87.2929
2997	87.6678
2996	87.9795
2995	88.234
2994	88.4348
2993	88.587
2992	88.6949
2991	88.7601
2990	88.786
2989	88.777
2988	88.7341
2987	88.651
2986	88.5193
2985	88.3378
2984	88.1055
2983	87.8166
2982	87.4613
2981	87.0295
2980	86.5112
2979	85.8918
2978	85.1599
2977	84.3127
2976	83.3496
2975	82.2704
2974	81.0801
2973	79.8019
2972	78.4775
2971	77.1588
2970	75.9033
2969	74.7755
2968	73.8354
2967	73.1222
2966	72.6548
2965	72.4294
2964	72.4228
2963	72.5877
2962	72.8619
2961	73.1889
2960	73.5213
2959	73.8212
2958	74.0646
2957	74.2445
2956	74.3662
2955	74.4388
2954	74.4738
2953	74.4885
2952	74.5005
2951	74.5215
2950	74.5594
2949	74.6236
2948	74.7195
2947	74.843
2946	74.9848
2945	75.1374
2944	75.2935
2941	75.7011
2940	75.8171
2939	75.9248
2938	76.0175
2937	76.0898
2936	76.1332
2935	76.1341
2934	76.0815
2933	75.9749
2932	75.82
2931	75.6191
2930	75.3755
2929	75.1004
2928	74.8061
2927	74.4975
2926	74.1712
2925	73.8232
2924	73.4498
2923	73.0412
2922	72.5875
2921	72.0826
2920	71.5191
2919	70.884
2918	70.1656
2917	69.3694
2916	68.5175
2915	67.6404
2914	66.7749
2913	65.9647
2912	65.2503
2911	64.6605
2910	64.2157
2909	63.9287
2908	63.8009
2907	63.8125
2906	63.9359
2905	64.1534
2904	64.4515
2903	64.8152
2902	65.2288
2901	65.6852
2900	66.1809
2899	66.7048
2898	67.2427
2897	67.7862
2896	68.3303
2895	68.8661
2894	69.3841
2893	69.8803
2892	70.3514
2891	70.7892
2890	71.1872
2889	71.5512
2888	71.894
2887	72.225
2884	73.2406
2883	73.6187
2882	74.0166
2881	74.4312
2880	74.8586
2879	75.2884
2878	75.7074
2877	76.1072
2876	76.4842
2875	76.8337
2874	77.1515
2873	77.4376
2872	77.6934
2871	77.9172
2870	78.1055
2869	78.2577
2868	78.3738
2867	78.4489
2866	78.4787
2865	78.4609
2864	78.3937
2863	78.27
2862	78.0801
2861	77.8188
2860	77.4807
2859	77.0585
2858	76.5478
2857	75.9495
2856	75.2669
2855	74.4992
2854	73.6503
2853	72.7411
2852	71.8093
2851	70.9021
2850	70.0744
2849	69.3833
2848	68.8707
2847	68.5543
2846	68.4309
2845	68.4952
2844	68.7396
2843	69.1429
2842	69.6773
2841	70.3122
2840	71.0145
2839	71.7446
2838	72.4624
2837	73.1393
2836	73.7578
2835	74.3026
2834	74.7605
2833	75.1276
2832	75.4049
2831	75.5948
2830	75.7007
2827	75.5855
2826	75.42
2825	75.1993
2824	74.9277
2823	74.6039
2822	74.2214
2821	73.7757
2820	73.2629
2819	72.6706
2818	71.9842
2817	71.1919
2816	70.2856
2815	69.2588
2814	68.1098
2813	66.8559
2812	65.5332
2811	64.19
2810	62.8849
2809	61.6885
2808	60.6689
2807	59.8784
2806	59.3505
2805	59.1021
2804	59.1415
2803	59.4568
2802	60.0234
2801	60.8148
2800	61.7957
2799	62.9276
2798	64.1705
2797	65.4915
2796	66.8616
2795	68.2479
2794	69.6217
2793	70.9634
2792	72.2586
2791	73.4922
2790	74.653
2789	75.7369
2788	76.7442
2787	77.6734
2786	78.5212
2785	79.2896
2784	79.9807
2783	80.5952
2782	81.136
2781	81.6081
2780	82.0183
2779	82.3701
2778	82.6693
2777	82.9278
2776	83.1569
2775	83.3645
2774	83.5559
2773	83.7378
2770	84.2308
2769	84.3498
2768	84.4277
2767	84.4521
2766	84.4119
2765	84.3013
2764	84.1153
2763	83.8463
2762	83.4914
2761	83.0575
2760	82.562
2759	82.0281
2758	81.4868
2757	80.9772
2756	80.5406
2755	80.2096
2754	80.0069
2753	79.9481
2752	80.0359
2751	80.2593
2750	80.5982
2749	81.0287
2748	81.5249
2747	82.055
2746	82.5882
2745	83.1009
2744	83.5748
2743	83.9935
2742	84.3459
2741	84.6295
2740	84.8464
2739	84.9991
2738	85.0923
2737	85.1376
2736	85.1512
2735	85.1479
2734	85.1424
2733	85.1507
2732	85.1874
2731	85.2614
2730	85.3767
2729	85.5337
2728	85.7274
2727	85.9446
2726	86.17
2725	86.3925
2724	86.6038
2723	86.794
2722	86.9535
2721	87.0769
2720	87.1618
2719	87.2053
2718	87.2034
2717	87.1531
2716	87.0526
2713	86.451
2712	86.1832
2711	85.9107
2710	85.6537
2709	85.4345
2708	85.2718
2707	85.1744
2706	85.1398
2705	85.1596
2704	85.2187
2703	85.2979
2702	85.3793
2701	85.4536
2700	85.5212
2699	85.5893
2698	85.6705
2697	85.7804
2696	85.9302
2695	86.1227
2694	86.3533
2693	86.614
2692	86.8917
2691	87.1682
2690	87.4257
2689	87.6525
2688	87.8427
2687	87.994
2686	88.1091
2685	88.1969
2684	88.2696
2683	88.3382
2682	88.4132
2681	88.5047
2680	88.6181
2679	88.7516
2678	88.8977
2677	89.0476
2676	89.1915
2675	89.3201
2674	89.4284
2673	89.5168
2672	89.5874
2671	89.6422
2670	89.6855
2669	89.7272
2668	89.7775
2667	89.8427
2666	89.9254
2665	90.0271
2664	90.1466
2663	90.2774
2662	90.4114
2661	90.5431
2660	90.6694
2659	90.7879
2656	91.1007
2655	91.1938
2654	91.2806
2653	91.3632
2652	91.4433
2651	91.5201
2650	91.5917
2649	91.6593
2648	91.7247
2647	91.7879
2646	91.8493
2645	91.9126
2644	91.9829
2643	92.0623
2642	92.1505
2641	92.2463
2640	92.3466
2639	92.4453
2638	92.537
2637	92.6191
2636	92.69
2635	92.7469
2634	92.787
2633	92.8112
2632	92.8229
2631	92.8247
2630	92.8189
2629	92.8092
2628	92.7998
2627	92.7946
2626	92.797
2625	92.81
2624	92.8342
2623	92.8659
2622	92.9016
2621	92.9395
2620	92.9779
2619	93.0126
2618	93.0401
2617	93.0604
2616	93.0758
2615	93.0876
2614	93.0963
2613	93.1043
2612	93.114
2611	93.1261
2610	93.141
2609	93.1606
2608	93.1866
2607	93.2181
2606	93.2529
2605	93.2898
2604	93.3277
2603	93.3641
2602	93.3968
2599	93.478
2598	93.4979
2597	93.5128
2596	93.5238
2595	93.5316
2594	93.5358
2593	93.5354
2592	93.5295
2591	93.5174
2590	93.5
2589	93.4814
2588	93.4667
2587	93.46
2586	93.4642
2585	93.4804
2584	93.5074
2583	93.5416
2582	93.5784
2581	93.6141
2580	93.6455
2579	93.671
2578	93.6923
2577	93.7136
2576	93.737
2575	93.7606
2574	93.7818
2573	93.7999
2572	93.8147
2571	93.8239
2570	93.8249
2569	93.8168
2568	93.7992
2567	93.7705
2566	93.7292
2565	93.6749
2564	93.6073
2563	93.526
2562	93.4328
2561	93.3335
2560	93.236
2559	93.1485
2558	93.0794
2557	93.0367
2556	93.025
2555	93.0421
2554	93.0809
2553	93.1343
2552	93.1951
2551	93.2571
2550	93.3168
2549	93.3747
2548	93.4323
2547	93.4894
2546	93.5453
2545	93.6006
2542	93.7602
2541	93.8091
2540	93.8565
2539	93.9005
2538	93.9392
2537	93.9724
2536	94.0014
2535	94.0267
2534	94.049
2533	94.0698
2532	94.0899
2531	94.1075
2530	94.1207
2529	94.1298
2528	94.1373
2527	94.1453
2526	94.1547
2525	94.1663
2524	94.1798
2523	94.1935
2522	94.2061
2521	94.218
2520	94.2297
2519	94.2395
2518	94.2458
2517	94.249
2516	94.2498
2515	94.2479
2514	94.2424
2513	94.2339
2512	94.2239
2511	94.2129
2510	94.2013
2509	94.1921
2508	94.1892
2507	94.195
2506	94.2109
2505	94.2382
2504	94.2783
2503	94.3295
2502	94.3885
2501	94.4512
2500	94.5133
2499	94.5703
2498	94.6189
2497	94.6589
2496	94.6922
2495	94.7202
2494	94.7441
2493	94.7657
2492	94.7871
2491	94.8092
2490	94.8316
2489	94.8542
2488	94.8774
2485	94.9425
2484	94.9589
2483	94.9717
2482	94.9808
2481	94.9856
2480	94.9852
2479	94.9784
2478	94.9657
2477	94.9501
2476	94.9344
2475	94.9196
2474	94.9061
2473	94.8957
2472	94.89
2471	94.888
2470	94.8868
2469	94.8848
2468	94.8814
2467	94.8762
2466	94.868
2465	94.8563
2464	94.84
2463	94.8174
2462	94.7862
2461	94.746
2460	94.6981
2459	94.6433
2458	94.5821
2457	94.5155
2456	94.4454
2455	94.3737
2454	94.3037
2453	94.2404
2452	94.1903
2451	94.1589
2450	94.1486
2449	94.1607
2448	94.1943
2447	94.2459
2446	94.3103
2445	94.3824
2444	94.4581
2443	94.5333
2442	94.6044
2441	94.6697
2440	94.73
2439	94.7864
2438	94.8389
2437	94.8871
2436	94.9308
2435	94.9704
2434	95.0069
2433	95.0413
2432	95.0745
2431	95.1068
2428	95.1963
2427	95.2223
2426	95.2453
2425	95.265
2424	95.2815
2423	95.2944
2422	95.3036
2421	95.3089
2420	95.3099
2419	95.3061
2418	95.2984
2417	95.2888
2416	95.2795
2415	95.2702
2414	95.2591
2413	95.2451
2412	95.2288
2411	95.2118
2410	95.1959
2409	95.1837
2408	95.178
2407	95.1809
2406	95.1937
2405	95.2167
2404	95.2491
2403	95.2884
2402	95.3319
2401	95.3783
2400	95.4283
2399	95.4826
2398	95.5408
2397	95.6007
2396	95.6599
2395	95.7156
2394	95.7656
2393	95.8087
2392	95.8441
2391	95.8714
2390	95.8901
2389	95.9004
2388	95.903
2387	95.8982
2386	95.886
2385	95.8669
2384	95.8428
2383	95.8156
2382	95.787
2381	95.7596
2380	95.7376
2379	95.7244
2378	95.721
2377	95.7262
2376	95.7372
2375	95.7512
2374	95.7632
2371	95.7693
2370	95.7637
2369	95.7568
2368	95.7526
2367	95.7511
2366	95.7499
2365	95.7541
2364	95.7602
2363	95.7638
2362	95.768
2361	95.7704
2360	95.7769
2359	95.7858
2358	95.7901
2357	95.7921
2356	95.7863
2355	95.7738
2354	95.7546
2353	95.7448
2352	95.7554
2351	95.775
2350	95.7919
2349	95.797
2348	95.7962
2347	95.7974
2346	95.8018
2345	95.8092
2344	95.813
2343	95.8154
2342	95.8171
2341	95.8188
2340	95.8208
2339	95.8226
2338	95.8256
2337	95.8299
2336	95.8365
2335	95.8431
2334	95.8501
2333	95.8552
2332	95.8641
2331	95.8714
2330	95.8837
2329	95.894
2328	95.905
2327	95.9115
2326	95.9123
2325	95.9113
2324	95.9077
2323	95.9064
2322	95.9055
2321	95.9062
2320	95.911
2319	95.9163
2318	95.9249
2317	95.9259
2314	95.9219
2313	95.9233
2312	95.9367
2311	95.9484
2310	95.9674
2309	95.9801
2308	95.9943
2307	96.0019
2306	96.0107
2305	96.0127
2304	96.0137
2303	96.0068
2302	96.0025
2301	95.9944
2300	95.9908
2299	95.9839
2298	95.9815
2297	95.9771
2296	95.9757
2295	95.9725
2294	95.9705
2293	95.9679
2292	95.9664
2291	95.967
2290	95.9702
2289	95.9768
2288	95.9849
2287	95.9953
2286	96.0053
2285	96.0143
2284	96.0199
2283	96.0231
2282	96.0233
2281	96.0213
2280	96.0172
2279	96.0126
2278	96.0088
2277	96.0055
2276	96.0039
2275	96.0055
2274	96.0134
2273	96.0289
2272	96.0534
2271	96.0878
2270	96.1313
2269	96.181
2268	96.2339
2267	96.2875
2266	96.3407
2265	96.3922
2264	96.4418
2263	96.4912
2262	96.5406
2261	96.5904
2260	96.6393
2257	96.7834
2256	96.8265
2255	96.8654
2254	96.8999
2253	96.9282
2252	96.95
2251	96.9653
2250	96.9745
2249	96.9759
2248	96.97
2247	96.9586
2246	96.9439
2245	96.9263
2244	96.906
2243	96.8842
2242	96.8628
2241	96.8428
2240	96.8249
2239	96.8102
2238	96.799
2237	96.7916
2236	96.789
2235	96.7935
2234	96.8062
2233	96.8252
2232	96.848
2231	96.8726
2230	96.8969
2229	96.919
2228	96.9388
2227	96.9581
2226	96.9777
2225	96.9971
2224	97.0161
2223	97.0359
2222	97.0565
2221	97.0766
2220	97.0964
2219	97.1181
2218	97.1434
2217	97.1712
2216	97.2003
2215	97.2311
2214	97.264
2213	97.2984
2212	97.3342
2211	97.3726
2210	97.4123
2209	97.4492
2208	97.4801
2207	97.5058
2206	97.5275
2205	97.546
2204	97.5637
2203	97.5846
2200	97.6391
2199	97.642
2198	97.6465
2197	97.6607
2196	97.6858
2195	97.7155
2194	97.7406
2193	97.7546
2192	97.7601
2191	97.7661
2190	97.778
2189	97.7933
2188	97.8058
2187	97.8129
2186	97.8147
2185	97.8109
2184	97.8024
2183	97.7924
2182	97.7832
2181	97.7735
2180	97.7614
2179	97.7476
2178	97.7338
2177	97.7198
2176	97.7053
2175	97.691
2174	97.6775
2173	97.663
2172	97.6467
2171	97.6307
2170	97.6169
2169	97.6041
2168	97.5903
2167	97.5753
2166	97.5585
2165	97.5366
2164	97.5058
2163	97.4657
2162	97.4176
2161	97.3625
2160	97.3028
2159	97.244
2158	97.1923
2157	97.1521
2156	97.1269
2155	97.1197
2154	97.1299
2153	97.1519
2152	97.1788
2151	97.207
2150	97.2337
2149	97.2553
2148	97.2694
2147	97.278
2146	97.2851
2143	97.3189
2142	97.3392
2141	97.3617
2140	97.3838
2139	97.4043
2138	97.4213
2137	97.4312
2136	97.432
2135	97.4258
2134	97.4146
2133	97.3974
2132	97.373
2131	97.3434
2130	97.3108
2129	97.2754
2128	97.2378
2127	97.2016
2126	97.1698
2125	97.1427
2124	97.1205
2123	97.1049
2122	97.0951
2121	97.0856
2120	97.0715
2119	97.0509
2118	97.022
2117	96.9805
2116	96.9241
2115	96.8563
2114	96.7824
2113	96.7047
2112	96.6246
2111	96.5456
2110	96.4713
2109	96.403
2108	96.3419
2107	96.2914
2106	96.254
2105	96.2288
2104	96.215
2103	96.2144
2102	96.2291
2101	96.2577
2100	96.2975
2099	96.3474
2098	96.4064
2097	96.4703
2096	96.5352
2095	96.6
2094	96.6634
2093	96.7214
2092	96.771
2091	96.8147
2090	96.8574
2089	96.9012
2086	97.0409
2085	97.0882
2084	97.1335
2083	97.1789
2082	97.2257
2081	97.2727
2080	97.3198
2079	97.3712
2078	97.4303
2077	97.4943
2076	97.5574
2075	97.6159
2074	97.6673
2073	97.7082
2072	97.7375
2071	97.7588
2070	97.7758
2069	97.7868
2068	97.7874
2067	97.7769
2066	97.7618
2065	97.752
2064	97.7546
2063	97.7682
2062	97.7821
2061	97.7858
2060	97.7797
2059	97.7726
2058	97.7697
2057	97.7688
2056	97.7675
2055	97.7684
2054	97.7732
2053	97.7788
2052	97.7825
2051	97.785
2050	97.7868
2049	97.7847
2048	97.7758
2047	97.7607
2046	97.74
2045	97.7105
2044	97.6694
2043	97.6196
2042	97.5694
2041	97.5268
2040	97.4971
2039	97.4821
2038	97.4792
2037	97.4841
2036	97.4968
2035	97.5205
2034	97.5554
2033	97.5968
2032	97.6408
2029	97.7854
2028	97.8288
2027	97.8707
2026	97.9138
2025	97.9561
2024	97.9964
2023	98.0371
2022	98.0789
2021	98.1156
2020	98.1395
2019	98.1521
2018	98.1648
2017	98.1901
2016	98.234
2015	98.291
2014	98.3465
2013	98.3874
2012	98.4124
2011	98.4299
2010	98.4456
2009	98.4577
2008	98.4652
2007	98.4723
2006	98.4812
2005	98.4878
2004	98.4884
2003	98.4847
2002	98.4785
2001	98.468
2000	98.4533
1999	98.4387
1998	98.4264
1997	98.413
1996	98.3917
1995	98.3546
1994	98.2964
1993	98.2257
1992	98.1678
1991	98.1446
1990	98.1533
1989	98.1728
1988	98.1918
1987	98.2174
1986	98.2553
1985	98.298
1984	98.3373
1983	98.3754
1982	98.4163
1981	98.456
1980	98.4906
1979	98.5219
1978	98.5512
1977	98.5754
1976	98.5943
1975	98.6131
1972	98.6625
1971	98.6687
1970	98.6635
1969	98.6396
1968	98.6046
1967	98.5819
1966	98.5852
1965	98.6024
1964	98.6114
1963	98.6027
1962	98.5797
1961	98.5471
1960	98.5073
1959	98.4626
1958	98.4119
1957	98.3498
1956	98.2764
1955	98.2001
1954	98.1263
1953	98.0499
1952	97.9656
1951	97.8766
1950	97.7893
1949	97.7065
1948	97.6325
1947	97.5753
1946	97.5326
1945	97.4901
1944	97.4452
1943	97.4251
1942	97.4628
1941	97.5586
1940	97.6805
1939	97.795
1938	97.889
1937	97.9643
[truncated: 1,483 more rows]
